# Supplementary material for: Antifungal and Cytotoxic Activity of Diterpenes and Bisnorsesquiterpenoides from the Latex of Euphorbia resinifera Berg
Source: Molecules. 2022 Aug 16;27(16):5234. doi: 10.3390/molecules27165234 (PMC9413093; doi:10.3390/molecules27165234)
Supplement: Supplementary file 1 [file molecules-27-05234-s001.zip]

Archive with 1 entries (1 files):
- molecules-1809648-supplementary.pdf
